# Supplementary material for: Simultaneous gene expression profiling in human macrophages infected with Leishmania major parasites using SAGE
Source: BMC Genomics. 2008 May 21;9:238. doi: 10.1186/1471-2164-9-238 (PMC2430024; doi:10.1186/1471-2164-9-238)
Supplement: Additional File 6 — "Tag to gene assignation" of all parasitic tags present at least twice and extracted from Lm library. This file contains the tag sequences, their occurrences in Lm library, their corresponding access numbers in GeneDB, their orientation across L. major genome and the number of genes they belong to (unique or multiple). [file 1471-2164-9-238-S6.xls]

## Sheet: 1068 (sup2)
Tags	Occurrence	Accession Number	sens/antisens	unique/multiple
CATGAGCGACCACC	329	LmjF31.2030;LmjF31.1900;	sens	multiple
CATGATGGGGCGCT	266	LmjF35.1890	sens	unique
CATGTCATTTCTCG	206	LmjF22.0030	sens	unique
CATGTATGTGCGCC	163	LmjF36.0600	sens	unique
CATGAGGCACTGTG	149	LmjF16.0600	sens	unique
CATGCGCGGCAGAC	135	LmjF13.0370;LmjF13.0300;LmjF13.0330;LmjF13.0290;LmjF13.0280;LmjF13.0340;LmjF13.0380;LmjF13.0390;LmjF13.0350;LmjF13.0310;LmjF13.0360;LmjF13.0320;	antisens	multiple
CATGGCAACTGTCG	127	LmjF36.3740	sens	unique
CATGTTATTTGGCC	123	LmjF36.2860;LmjF36.2870;	sens	multiple
CATGTCAAATTTGT	115	LmjF33.0792;LmjF33.0806;LmjF33.0804;LmjF33.0798;LmjF33.0814;LmjF33.0808;LmjF33.0819;LmjF33.0812;LmjF33.0796;LmjF33.0802;LmjF33.0810;LmjF33.0794;LmjF33.0800;LmjF33.0818;LmjF33.0816;	sens	multiple
CATGTAATTGACTC	113	LmjF29.2370	sens	unique
CATGCGTCCACCGC	111	LmjF24.2080	sens	unique
CATGGTTCGCGTGT	110	LmjF35.0600	sens	unique
CATGCCGCATCACT	108	LmjF36.0990	sens	unique
CATGGTGTGCAGGT	99	LmjF28.2560	sens	unique
CATGTGACCCGTAT	98	LmjF31.0900	sens	unique
CATGGCGTGCATTG	92	LmjF11.1110;LmjF11.1130;	sens	multiple
CATGTGTGCGGATC	84	LmjF25.1190	sens	unique
CATGCCACTTGTTT	83	LmjF35.2190	sens	unique
CATGAAGCTTCTGT	81	LmjF35.3290	sens	unique
CATGGACGGTAGGC	69	LmjF29.1090	sens	unique
CATGGACCCGGACG	67	LmjF15.0950	antisens	unique
CATGCGCGGCCAGA	64	LmjF32.2690	sens	unique
CATGAATGCATCTT	59	LmjF34.2900	sens	unique
CATGCCCGCAGTAC	59	LmjF27.1190	antisens	unique
CATGTGTACAGCCC	57	LmjF19.0860;LmjF19.0820;LmjF19.0846;LmjF19.0842;LmjF19.0900;LmjF19.0870;	sens	multiple
CATGTGCAAGACTC	51	LmjF34.0440	sens	unique
CATGCGACGAAAGA	50	LmjF29.1730	sens	unique
CATGGCTTGCTGTG	50	LmjF12.0340	antisens	unique
CATGGGCGGTCTCT	49	LmjF27.1390;LmjF27.1380;	sens	multiple
CATGTATGCGTTTT	49	LmjF36.3620	sens	unique
CATGAGTGGCGAGG	42	LmjF21.1550	sens	unique
CATGACAAATAGTC	41	LmjF13.0450	sens	unique
CATGATGCTGCCGC	41	LmjF06.0410;LmjF06.0415;	sens	multiple
CATGCGCAGCATCC	41	LmjF27.1380	sens	unique
CATGAGAATCCCTC	38	LmjF29.2860	antisens	unique
CATGGCCAGCATTG	38	LmjF36.5010	sens	unique
CATGACTTCTCGCA	36	LmjF25.0720;LmjF25.0730;	sens	multiple
CATGCATCGCTCCG	36	LmjF26.0890	sens	unique
CATGCTCTCACTCT	36	LmjF36.1925	sens	unique
CATGTAGGGCGGGT	35	LmjF03.0960	sens	unique
CATGGGCGTCGCGC	32	LmjF08.0710;LmjF08.0700;LmjF08.0730;LmjF08.0740;LmjF08.0670;LmjF08.0680;LmjF08.0720;LmjF08.0750;LmjF08.0760;	sens	multiple
CATGGTGTCCGCTG	32	LmjF36.4750	sens	unique
CATGAATTCATAGG	30	LmjF24.0040	sens	unique
CATGGTCCTCGTCA	29	LmjF25.0720;LmjF25.0730;	antisens	multiple
CATGTGCGCACCCG	29	LmjF36.3270	sens	unique
CATGCTCGTGATGC	28	LmjF35.2050;LmjF21.1720;	sens	multiple
CATGGCGTTTACGA	28	LmjF16.0460	sens	unique
CATGCATCAAGGAC	27	LmjF29.2460	sens	unique
CATGGCAGGCTGCG	27	LmjF24.2210	sens	unique
CATGGCTTCCCTCG	27	LmjF26.2330	sens	unique
CATGTACAAGGGCC	27	LmjF29.0880	sens	unique
CATGAGCTTGTATG	26	LmjF03.0250	sens	unique
CATGCAGGGCCACG	26	LmjF28.0960	sens	unique
CATGCGTAGACGAT	25	LmjF28.2205	sens	unique
CATGTGCGTTTACT	23	LmjF13.0560	sens	unique
CATGCCAAGATTAC	22	LmjF19.0390	sens	unique
CATGGCAGGGCGGC	21	LmjF19.0470	sens	unique
CATGCAGGGACCGC	20	LmjF23.1390	sens	unique
CATGCCCCCGGCCT	20	LmjF36.4520	sens	unique
CATGTTGCTCAGCG	20	LmjF08.0050	sens	unique
CATGCGGTGCAAGC	19	LmjF34.2900	antisens	unique
CATGGCAGTTATCT	18	LmjF04.0750	sens	unique
CATGTGACGTGTCA	18	LmjF36.3350	sens	unique
CATGCCCACCACGC	17	LmjF36.3390	sens	unique
CATGGACCACTACC	17	LmjF35.3780;LmjF35.3760;	sens	multiple
CATGGCTGCCCGTG	17	LmjF11.0730	sens	unique
CATGCACGGCGAAA	15	LmjF36.3620	antisens	unique
CATGCGTGTATCGG	15	LmjF28.2750	antisens	unique
CATGGGTTTGTTTA	15	LmjF09.0010	sens	unique
CATGTTTGCTATTT	15	LmjF35.1890	sens	unique
CATGACACGAACTA	14	LmjF29.2370	antisens	unique
CATGCCGTGTCCCT	14	LmjF36.3400	sens	unique
CATGCGCACGGCTG	14	LmjF35.0940	sens	unique
CATGGTCAGACCAA	14	LmjF34.2470;LmjF10.0070;	sens	multiple
CATGTGTCGAAGAG	14	LmjF36.6050	sens	unique
CATGTTCGCTCCGG	14	LmjF01.0300	sens	unique
CATGATATGGCTTG	13	LmjF06.1260	sens	unique
CATGCAACGGAAAA	13	LmjF24.2080	sens	unique
CATGCCCCTCATTT	13	LmjF32.0750	sens	unique
CATGCGGATATGTA	13	LmjF31.2540;LmjF31.2530;	sens	multiple
CATGGCAGAGATGC	13	LmjF14.1240	sens	unique
CATGTAAGCGCGGG	13	LmjF36.5990	sens	unique
CATGTATTTTTGTG	13	LmjF35.2210	sens	unique
CATGTGAGTGGCGC	13	LmjF15.1520	sens	unique
CATGACCGACAAAC	12	LmjF31.0560	sens	unique
CATGATACCGAAGA	12	LmjF06.1290	sens	unique
CATGCGAACAGACA	12	LmjF32.0490	sens	unique
CATGCTTGTGTGAC	12	LmjF36.3760	sens	unique
CATGGACCACGAGG	12	LmjF29.1800;LmjF11.1190;	sens	multiple
CATGGGCCCCACCC	12	LmjF36.2600	sens	unique
CATGTTGATGTTGT	12	LmjF36.5360	sens	unique
CATGACCGCTGTAG	11	LmjF29.2640	sens	unique
CATGAGGCGACTGC	11	LmjF28.0280	sens	unique
CATGATCGGCTAGT	11	LmjF25.0870	sens	unique
CATGCTTACCGAAC	11	LmjF11.0760	sens	unique
CATGTATCCAAACC	11	LmjF16.1200	sens	unique
CATGTGCACAACTG	11	LmjF31.2990	sens	unique
CATGTGGTCGTGAG	11	LmjF36.6160	sens	unique
CATGTGTACGCTCG	11	LmjF25.0590	sens	unique
CATGTTAATGCAGC	11	LmjF36.6820	sens	unique
CATGAACCGCCACG	10	LmjF22.0420;LmjF22.0460;	sens	multiple
CATGCACGCGCCAG	10	LmjF05.1100	sens	unique
CATGCGATATTCCT	10	LmjF04.1020	sens	unique
CATGCGCCCACTCA	10	LmjF03.0340	sens	unique
CATGGCGTCTTCGG	10	LmjF08.0240	sens	unique
CATGGGATAGAGGA	10	LmjF35.1750	sens	unique
CATGGGGGTATTGT	10	LmjF04.0123	sens	unique
CATGGGTAGCTCCT	10	LmjF04.1070	sens	unique
CATGTACCGATGGG	10	LmjF07.0930	sens	unique
CATGTGACGCGAAG	10	LmjF17.1400	sens	unique
CATGTGTGGACGAC	10	LmjF18.0330	sens	unique
CATGTGTGGCGGAG	10	LmjF11.1000	sens	unique
CATGTTGAATTATA	10	LmjF16.1430;	sens	multiple
CATGAACCGGCACT	9	LmjF10.0090	sens	unique
CATGACGCCGTCGA	9	LmjF21.1120	sens	unique
CATGCACGAGTTCC	9	LmjF28.2750;LmjF28.2740;	sens	multiple
CATGCATCTAGCTG	9	LmjF36.1265	sens	unique
CATGCATCTCGACG	9	LmjF21.1110	sens	unique
CATGCGCAACGTTG	9	LmjF29.1070;LmjF29.1080;LmjF29.1090;	sens	multiple
CATGGATACCGTGG	9	LmjF25.2010	sens	unique
CATGGGCACGTTGT	9	LmjF26.2480	sens	unique
CATGTACACGACTG	9	LmjF09.1520	sens	unique
CATGTCCGGTCTGT	9	LmjF30.2750	sens	unique
CATGTCGCGATGAA	9	LmjF36.5940	sens	unique
CATGTGCGGAAGTG	9	LmjF35.0240	antisens	unique
CATGACAATGCGCT	8	LmjF22.1640	sens	unique
CATGACCGCTGCTA	8	LmjF30.0680	sens	unique
CATGACGAACGAAG	8	LmjF32.0160	sens	unique
CATGAGGTGGCACC	8	LmjF12.0250	sens	unique
CATGATCAGTGTTG	8	LmjF10.0900	sens	unique
CATGATCTACCCGA	8	LmjF01.0410;LmjF01.0420;	sens	multiple
CATGATTGCCAACT	8	LmjF13.0370;LmjF13.0320;LmjF13.0360;LmjF13.0340;LmjF13.0310;LmjF13.0380;LmjF13.0330;LmjF13.0300;LmjF13.0390;LmjF13.0290;LmjF13.0350;LmjF13.0280;	sens	multiple
CATGCACACCGGAG	8	LmjF31.2590	sens	unique
CATGCTCAGCCCCT	8	LmjF09.0660	sens	unique
CATGCTGCATTCGC	8	LmjF34.4290	sens	unique
CATGGAGAGACCAA	8	LmjF36.2860;LmjF36.2870;	antisens	multiple
CATGGCAGGCGTCA	8	LmjF31.1300	sens	unique
CATGGCCTGGTGTG	8	LmjF20.1140	sens	unique
CATGGCGACTGTCG	8	LmjF36.5800	sens	unique
CATGGCTGAGGGCA	8	LmjF19.0040;LmjF19.0050;LmjF19.0030;LmjF09.1340;	sens	multiple
CATGGTGGCGAGTA	8	LmjF35.2210	antisens	unique
CATGTACCACGGTG	8	LmjF35.4690	sens	unique
CATGTACCGCGGTG	8	LmjF13.0310;LmjF13.0340;LmjF13.0370;LmjF13.0350;LmjF13.0300;LmjF13.0290;LmjF13.0330;LmjF13.0380;LmjF13.0360;LmjF13.0320;LmjF13.0390;LmjF13.0280;	sens	multiple
CATGTCATATCCCG	8	LmjF22.0500	sens	unique
CATGTGAGCGAGCC	8	LmjF32.0430	sens	unique
CATGTGAGCGCAAG	8	LmjF16.0680	sens	unique
CATGTGTGCCACAG	8	LmjF34.2485	sens	unique
CATGTGTGCGGATT	8	LmjF16.0290	sens	unique
CATGTTTCGAGTAT	8	LmjF09.0930	sens	unique
CATGAAGCGTCTTT	7	LmjF15.1470	sens	unique
CATGAATGCCGATA	7	LmjF29.1430	sens	unique
CATGAGACGCTGAC	7	LmjF14.0190	sens	unique
CATGAGCAACGACC	7	LmjF11.1130;LmjF11.1110;	sens	multiple
CATGAGGTGAGGTG	7	LmjF02.0085	sens	unique
CATGATATTTGTCC	7	LmjF36.6680	sens	unique
CATGCAGCAGACAA	7	LmjF09.1120	sens	unique
CATGCCTCTGCAAG	7	LmjF20.1730	sens	unique
CATGCGGACGTGCT	7	LmjF20.1360	sens	unique
CATGCGGAGCCGAA	7	LmjF32.2560	antisens	unique
CATGCTCCCACGGC	7	LmjF36.5720	sens	unique
CATGCTGCGTGGAA	7	LmjF33.0605	sens	unique
CATGCTTGGTGTCT	7	LmjF29.0670	sens	unique
CATGGACTCCACGT	7	LmjF35.1910	sens	unique
CATGGCAGCGTATC	7	LmjF35.0400;LmjF35.0410;	sens	multiple
CATGGCGGCTTCGA	7	LmjF17.0085;LmjF17.0080;LmjF17.0082;LmjF17.0084;LmjF17.0083;LmjF17.0081;LmjF17.0086;	sens	multiple
CATGGCGTCGACGC	7	LmjF36.1290	sens	unique
CATGGCTCTTATCG	7	LmjF13.1540	sens	unique
CATGGCTTCATAAC	7	LmjF30.3560	sens	unique
CATGGGCGCAACTA	7	LmjF29.0910	sens	unique
CATGGGGACGCGTT	7	LmjF36.1250	sens	unique
CATGGGTGTCCGTG	7	LmjF16.1380	sens	unique
CATGGGTTGGCGGG	7	LmjF31.1980	sens	unique
CATGGTGAGCGTTT	7	LmjF36.0065	sens	unique
CATGTAGTTATTGC	7	LmjF32.0477	sens	unique
CATGTCGGCACTGA	7	LmjF26.0055	sens	unique
CATGTGAAACGCGA	7	LmjF05.0030	sens	unique
CATGTGAACCGAAC	7	LmjF05.0400	sens	unique
CATGTGCACGATCG	7	LmjF05.0450	sens	unique
CATGTGCGAGATGA	7	LmjF30.3720	sens	unique
CATGTGTTTGCAGC	7	LmjF35.1430	sens	unique
CATGTTTGTGGGAA	7	LmjF36.0340	sens	unique
CATGAACGCGGCGC	6	LmjF11.0220	sens	unique
CATGAAGATGGTCC	6	LmjF36.3740;LmjF18.1400;	sens	multiple
CATGAAGTTGCACA	6	LmjF19.0030	sens	unique
CATGACCCTCTGGA	6	LmjF19.0560	sens	unique
CATGACGATGTTTG	6	LmjF26.1380	sens	unique
CATGAGATGGACTT	6	LmjF35.3840	sens	unique
CATGAGGAGACAAG	6	LmjF32.2560	sens	unique
CATGAGGAGAGGCC	6	LmjF28.1630	sens	unique
CATGAGTGAAATGA	6	LmjF35.1440	antisens	unique
CATGATGATGTGGT	6	LmjF29.0660	sens	unique
CATGATGGCCGCAC	6	LmjF30.2240	sens	unique
CATGATTGCTCCCA	6	LmjF36.4510;LmjF13.0560;	sens	multiple
CATGCAGTTGGGAG	6	LmjF09.0720	sens	unique
CATGCAGTTTGCTG	6	LmjF10.0090	sens	unique
CATGCCGATGCGGT	6	LmjF10.0810	sens	unique
CATGCGCCGTTGTC	6	LmjF28.2180	sens	unique
CATGCGCGTGAGAA	6	LmjF33.1080	sens	unique
CATGCGGCAAAGCC	6	LmjF19.1130	antisens	unique
CATGCTACACTTCT	6	LmjF34.2030	sens	unique
CATGCTAGCGGATT	6	LmjF30.0770	sens	unique
CATGCTTTGGAACA	6	LmjF06.0910	sens	unique
CATGGACAATGTAA	6	LmjF13.0870	sens	unique
CATGGACATATCCG	6	LmjF27.1190	sens	unique
CATGGCCGAACGAG	6	LmjF21.0990	sens	unique
CATGGCTGTGACAC	6	LmjF10.0715;LmjF10.0720;	sens	multiple
CATGGGCACGGACG	6	LmjF29.0300	sens	unique
CATGGGTCGCATTG	6	LmjF35.0090	sens	unique
CATGGTAGGATGCT	6	LmjF34.1100	sens	unique
CATGGTAGTGCTGC	6	LmjF36.0535	sens	unique
CATGGTGGCGGGGA	6	LmjF06.0685	sens	unique
CATGTACACATATG	6	LmjF33.1955	sens	unique
CATGTACATACCAA	6	LmjF36.1810	sens	unique
CATGTACGGCTACG	6	LmjF36.0380	sens	unique
CATGTACGTCAAGT	6	LmjF26.2250	sens	unique
CATGTAGAATGGTG	6	LmjF05.0040	sens	unique
CATGTATACAGCTT	6	LmjF16.0940	sens	unique
CATGTCTGATGGTC	6	LmjF23.1650	sens	unique
CATGTGGACGCGAC	6	LmjF28.2555	antisens	unique
CATGTGGGAGGGGC	6	LmjF12.0370	sens	unique
CATGTGGGCAGTAG	6	LmjF35.0570	sens	unique
CATGTGTCTGTCGC	6	LmjF25.1670	sens	unique
CATGTGTTGCTTGC	6	LmjF31.1580	sens	unique
CATGTTCGTCTGCC	6	LmjF32.1080	sens	unique
CATGTTGCTTGTAC	6	LmjF12.1290	sens	unique
CATGTTGGCTCAGC	6	LmjF28.1820	sens	unique
CATGAAACCCGCCT	5	LmjF36.3370	sens	unique
CATGAACGAAAAAA	5	LmjF09.1500	sens	unique
CATGAACGGCGGTG	5	LmjF10.1120	sens	unique
CATGAAGAAACAAC	5	LmjF30.3650	sens	unique
CATGACACCCGCAT	5	LmjF19.0580	sens	unique
CATGACGCGCGGTA	5	LmjF36.4310	sens	unique
CATGACGCTCACTG	5	LmjF14.0625	sens	unique
CATGACGCTTGCTG	5	LmjF30.2070	sens	unique
CATGACTGCAGTGC	5	LmjF28.0950	sens	unique
CATGAGAAAACGCA	5	LmjF29.1030	sens	unique
CATGAGGGCCAAAT	5	LmjF18.1410	sens	unique
CATGAGTCTTACTC	5	LmjF32.0165	sens	unique
CATGATCCCGCTAT	5	LmjF36.1190	sens	unique
CATGATGTCGAGAT	5	LmjF28.2460	antisens	unique
CATGATGTCTGCAA	5	LmjF05.0270	sens	unique
CATGCAACGACAAG	5	LmjF14.1270	sens	unique
CATGCAATCGTGTG	5	LmjF08.0940	sens	unique
CATGCACACGCGCT	5	LmjF32.1520	sens	unique
CATGCACGCCTTTT	5	LmjF34.2900;LmjF34.2870;LmjF34.2880;LmjF34.2890;LmjF32.3130;	sens	multiple
CATGCATCCGGGCG	5	LmjF26.0570	sens	unique
CATGCATCCTTGGG	5	LmjF35.4470	sens	unique
CATGCCAGCGGGAT	5	LmjF17.1220	sens	unique
CATGCCAGTGCGAC	5	LmjF06.0160	sens	unique
CATGCCGATTGTCG	5	LmjF11.0960;LmjF11.0970;	sens	multiple
CATGCCGCCGCTAC	5	LmjF09.1070	sens	unique
CATGCGCAGGGCCT	5	LmjF13.0910	sens	unique
CATGCGGTAAGGCC	5	LmjF30.1570	sens	unique
CATGCGTATAATCT	5	LmjF31.1560	sens	unique
CATGCGTATACTTG	5	LmjF35.0750	sens	unique
CATGCGTGCACGCT	5	LmjF04.0860	sens	unique
CATGCGTGCCGGAC	5	LmjF19.0460	sens	unique
CATGCTCAGGGACT	5	LmjF17.0330	antisens	unique
CATGCTGCCGCACT	5	LmjF10.0465;LmjF10.0460;	sens	multiple
CATGCTTCCGTGCA	5	LmjF13.0930	sens	unique
CATGCTTTCTCTTG	5	LmjF28.1515	sens	unique
CATGGAAACCACAT	5	LmjF35.1900	antisens	unique
CATGGAAGGAGCCA	5	LmjF23.1230	sens	unique
CATGGACGGTTGTC	5	LmjF31.0540	sens	unique
CATGGAGCTGGTTT	5	LmjF22.0400	sens	unique
CATGGATGGATGCT	5	LmjF26.1220	sens	unique
CATGGCACCGTTGA	5	LmjF09.0870	sens	unique
CATGGCCCGGTCTT	5	LmjF05.0080	sens	unique
CATGGCTGCGGTCA	5	LmjF10.1227	sens	unique
CATGGCTGTGATGG	5	LmjF29.1740;LmjF29.1720;	antisens	multiple
CATGGGCGCAATTT	5	LmjF36.6940	sens	unique
CATGGGCGTTGAAA	5	LmjF21.0100	sens	unique
CATGGGGTACCCAT	5	LmjF26.0600	sens	unique
CATGGTAGAAAAAG	5	LmjF33.0819;LmjF33.0806;	antisens	multiple
CATGGTATTCTTGG	5	LmjF35.4310	sens	unique
CATGGTGGCCCTGT	5	LmjF36.1080	sens	unique
CATGGTGGGGGTCC	5	LmjF17.0080	sens	unique
CATGGTGGGTTGCG	5	LmjF01.0700	sens	unique
CATGGTTCGTGCTC	5	LmjF28.2440	sens	unique
CATGTACAGAGAAG	5	LmjF06.1190	sens	unique
CATGTACATAAAGC	5	LmjF31.3145	sens	unique
CATGTACGGAGACA	5	LmjF24.1310	sens	unique
CATGTAGCGAGTCG	5	LmjF34.0440	sens	unique
CATGTATAGGAGGC	5	LmjF30.1690	sens	unique
CATGTATGATAGGG	5	LmjF27.0870	sens	unique
CATGTATTCTGCAC	5	LmjF35.2400	sens	unique
CATGTCCGCTAGCC	5	LmjF13.0240	sens	unique
CATGTCTCGGATGC	5	LmjF34.0870	sens	unique
CATGTCTGCTTGTC	5	LmjF32.0740	sens	unique
CATGTGCCGCCCCC	5	LmjF09.1300	sens	unique
CATGTGCTCACGCG	5	LmjF27.2150	sens	unique
CATGTGGACTGTCT	5	LmjF10.0700	sens	unique
CATGTGGGCACAGG	5	LmjF21.0380	sens	unique
CATGTGGTGACGGA	5	LmjF31.2010	sens	unique
CATGTTGCCTGGAA	5	LmjF35.4180	sens	unique
CATGTTGGTGGGCT	5	LmjF30.0340	sens	unique
CATGTTTCAACCAT	5	LmjF31.1640	sens	unique
CATGAAGAGGTGTG	4	LmjF33.2725	sens	unique
CATGAAGGACCGGA	4	LmjF21.0720	sens	unique
CATGACACTACAGA	4	LmjF29.2360	sens	unique
CATGACAGCCACCA	4	LmjF31.0130	antisens	unique
CATGACATCTCCGC	4	LmjF17.1315	sens	unique
CATGACCGGGGCTG	4	LmjF36.5310	sens	unique
CATGACCTCTGGGT	4	LmjF28.2980	sens	unique
CATGACGTCTTGTG	4	LmjF32.0300	sens	unique
CATGAGCCATTCGC	4	LmjF34.2960	sens	unique
CATGAGGCGTTGCA	4	LmjF36.4750	antisens	unique
CATGAGGTCATAGA	4	LmjF05.1200	sens	unique
CATGAGTGGCTCGC	4	LmjF34.2310	sens	unique
CATGAGTGGGTGTC	4	LmjF36.3090	sens	unique
CATGATAATGCAGC	4	LmjF15.0510	sens	unique
CATGATAGTCTCCC	4	LmjF32.2490	sens	unique
CATGATCTCTGCAA	4	LmjF31.1250	sens	unique
CATGATGGGCAAGA	4	LmjF27.1390;LmjF27.1380;	sens	multiple
CATGATGGGGCCAG	4	LmjF15.0250	antisens	unique
CATGATTAGTAGTG	4	LmjF35.0100	sens	unique
CATGATTCGCTAGG	4	LmjF32.2950	antisens	unique
CATGATTGAGGTGG	4	LmjF36.6900	sens	unique
CATGCAAGGAATGC	4	LmjF29.2760	antisens	unique
CATGCACGGTGCAA	4	LmjF24.1290	sens	unique
CATGCACGGTTTTC	4	LmjF11.1110;LmjF11.1130;	antisens	multiple
CATGCACTTTGGGC	4	LmjF21.0630	sens	unique
CATGCAGAAGCGTT	4	LmjF30.3490;LmjF30.3510;	sens	multiple
CATGCAGACGTCTC	4	LmjF30.2710	sens	unique
CATGCAGCAACGGA	4	LmjF15.1520	sens	unique
CATGCAGGTAGCAT	4	LmjF33.0610	sens	unique
CATGCCCACCTGTG	4	LmjF21.1800	sens	unique
CATGCCCTCTTCCA	4	LmjF17.0540	sens	unique
CATGCCGAAAACAA	4	LmjF36.0110	sens	unique
CATGCCGGTGGGCC	4	LmjF15.1040;LmjF15.1060;LmjF15.1080;LmjF15.1120;LmjF15.1140;LmjF15.1100;LmjF15.1160;	sens	multiple
CATGCCGTGCTGTG	4	LmjF35.4190	sens	unique
CATGCCTGCGCCCC	4	LmjF32.2670	sens	unique
CATGCGACCAGCGC	4	LmjF27.1750	sens	unique
CATGCGAGCGCCGG	4	LmjF18.1230	sens	unique
CATGCGAGTTGCAG	4	LmjF10.1225	sens	unique
CATGCGCATTAAGC	4	LmjF13.0940	sens	unique
CATGCGCGCAAGAT	4	LmjF32.0190	sens	unique
CATGCGGAGGGAGG	4	LmjF08.0360	sens	unique
CATGCGGCACGGTT	4	LmjF16.1570	sens	unique
CATGCGGCGCGCGC	4	LmjF11.1130;LmjF11.1110;	antisens	multiple
CATGCGTGCCCAGG	4	LmjF04.1220	sens	unique
CATGCGTGTAGGTA	4	LmjF33.3190	sens	unique
CATGCGTTGCAGTA	4	LmjF13.1150	sens	unique
CATGCGTTTACTCA	4	LmjF19.0780	sens	unique
CATGCTAACCTCGC	4	LmjF17.1410	sens	unique
CATGCTCAGCGGGC	4	LmjF30.3235	sens	unique
CATGCTGATCCTGC	4	LmjF23.0350	sens	unique
CATGCTTATCGGGA	4	LmjF05.0810	sens	unique
CATGCTTCTGGGTT	4	LmjF31.0890	sens	unique
CATGGAGGTGCCTT	4	LmjF31.0540	sens	unique
CATGGATGGTGTCT	4	LmjF31.2250	sens	unique
CATGGCAAGCCGGT	4	LmjF32.2310	sens	unique
CATGGCACCCCGAT	4	LmjF04.0045	sens	unique
CATGGCAGAGGGGC	4	LmjF36.3150	sens	unique
CATGGCCACTGCCC	4	LmjF32.3400	sens	unique
CATGGCCAGTTGAA	4	LmjF33.2840	sens	unique
CATGGCCGGTGCTT	4	LmjF33.0690	sens	unique
CATGGCGGAGACTA	4	LmjF19.1347	sens	unique
CATGGCGGTTGATG	4	LmjF13.0920	sens	unique
CATGGCGTCGCCAG	4	LmjF30.1960	sens	unique
CATGGCTGGTCGGA	4	LmjF23.1320	sens	unique
CATGGGACGAGACG	4	LmjF22.0110	sens	unique
CATGGGAGGTGTAG	4	LmjF21.0875	sens	unique
CATGGGCGACCACC	4	LmjF12.0130	sens	unique
CATGGGCGTGTGGT	4	LmjF23.0950	sens	unique
CATGGGGTGATGAT	4	LmjF14.0310	sens	unique
CATGGTAACGGCGC	4	LmjF01.0470	sens	unique
CATGGTAGAAACGA	4	LmjF33.0816;LmjF33.0810;LmjF33.0792;LmjF33.0794;LmjF33.0814;LmjF33.0802;LmjF33.0804;LmjF33.0818;LmjF33.0808;LmjF33.0796;LmjF33.0800;LmjF33.0812;LmjF33.0798;	antisens	multiple
CATGGTATGGCGCG	4	LmjF31.0630	sens	unique
CATGGTCTTGGAAA	4	LmjF35.4690	antisens	unique
CATGGTGGTGCCTC	4	LmjF07.0810	sens	unique
CATGGTTGATATGT	4	LmjF36.0020	antisens	unique
CATGGTTGGGGAGA	4	LmjF29.1730;LmjF21.0915;LmjF21.0930;LmjF21.0920;	antisens	multiple
CATGTAAACTACGA	4	LmjF21.0180	sens	unique
CATGTAAGCTCGGT	4	LmjF21.0510	sens	unique
CATGTACACCACTT	4	LmjF07.0680	sens	unique
CATGTACACGTAGA	4	LmjF13.0960	sens	unique
CATGTACATAGGGG	4	LmjF35.2910	sens	unique
CATGTACCGAGGGT	4	LmjF30.2620	sens	unique
CATGTACGAAATCA	4	LmjF35.1210	sens	unique
CATGTACGCACATC	4	LmjF33.3010	sens	unique
CATGTACTGCCTCC	4	LmjF08.0160	sens	unique
CATGTAGAAGGCCG	4	LmjF31.2905	sens	unique
CATGTAGAGCTGCG	4	LmjF21.0901	sens	unique
CATGTAGGGGTGTG	4	LmjF26.1170	sens	unique
CATGTATAAGCAGG	4	LmjF24.1090	sens	unique
CATGTATAGAGGAA	4	LmjF30.1840	sens	unique
CATGTATGCGTCTG	4	LmjF13.0140	sens	unique
CATGTCACCGGCCT	4	LmjF36.3300	antisens	unique
CATGTCACGGAGCC	4	LmjF26.2410	sens	unique
CATGTCGACCGTTC	4	LmjF36.1140	sens	unique
CATGTCGCCGCGGC	4	LmjF32.3460	sens	unique
CATGTCGTCTCTAA	4	LmjF16.1590	sens	unique
CATGTCTCTGCAAG	4	LmjF09.1210	sens	unique
CATGTGAGAGGAAA	4	LmjF30.0790	sens	unique
CATGTGAGGAGGAG	4	LmjF21.1350	sens	unique
CATGTGAGGCGAAC	4	LmjF18.0930	sens	unique
CATGTGCAGTCTTA	4	LmjF35.5310	sens	unique
CATGTGCCCTTCTT	4	LmjF11.0673;LmjF11.0675;LmjF11.0680;	sens	multiple
CATGTGCCGTTGCT	4	LmjF30.0310	sens	unique
CATGTGCGTAAACA	4	LmjF26.1060	sens	unique
CATGTGCTTACGCG	4	LmjF32.2610	sens	unique
CATGTGCTTGTCGG	4	LmjF12.0570	sens	unique
CATGTGGACGAGAG	4	LmjF21.0450	sens	unique
CATGTGGCGGGCGT	4	LmjF34.2340	sens	unique
CATGTGTGTGGTAC	4	LmjF11.1350	sens	unique
CATGTGTTGCGTGT	4	LmjF27.1010	sens	unique
CATGTTACGTCGTG	4	LmjF24.0630	sens	unique
CATGTTCACGCGCG	4	LmjF11.0600	sens	unique
CATGTTCTTGCACC	4	LmjF01.0260	sens	unique
CATGTTGCCGAAAT	4	LmjF15.1380	sens	unique
CATGTTGGCGGCGA	4	LmjF04.0123	antisens	unique
CATGTTTGTTGCGA	4	LmjF32.1280	sens	unique
CATGAAACAACTCC	3	LmjF21.1550	sens	unique
CATGAACGGAGGCG	3	LmjF30.2920	sens	unique
CATGACAAGGAACA	3	LmjF36.2280	sens	unique
CATGACACGGCACC	3	LmjF32.0450	sens	unique
CATGACCCGCTCTC	3	LmjF35.1290	sens	unique
CATGACCGGTGACG	3	LmjF29.0060	sens	unique
CATGACCTGTAAAA	3	LmjF32.3260	sens	unique
CATGACGAAGCGCG	3	LmjF31.3105	sens	unique
CATGACGATCAGGC	3	LmjF31.1610	sens	unique
CATGACGGAAATGC	3	LmjF19.0470	antisens	unique
CATGACTAAGCTGC	3	LmjF31.0970	sens	unique
CATGACTGAGCATT	3	LmjF16.0560	sens	unique
CATGACTGCGATGG	3	LmjF11.0080	sens	unique
CATGACTGCTTGGC	3	LmjF35.3490	antisens	unique
CATGAGATAAGCAG	3	LmjF09.0880	sens	unique
CATGAGCACGCGAG	3	LmjF01.0410	sens	unique
CATGAGCACGTGTC	3	LmjF02.0620	sens	unique
CATGAGCCCCCACT	3	LmjF10.0990	sens	unique
CATGAGCCCCTGTG	3	LmjF34.3920	sens	unique
CATGAGCGGTCGTG	3	LmjF20.0030	sens	unique
CATGAGCTCCAACT	3	LmjF35.4460	sens	unique
CATGAGGCCACCGG	3	LmjF11.0600	sens	unique
CATGAGGGGAAAGG	3	LmjF36.1925	antisens	unique
CATGAGGGTTATCG	3	LmjF34.0310	sens	unique
CATGATATAATGTG	3	LmjF36.0540	sens	unique
CATGATCGCTTTGT	3	LmjF36.0870	sens	unique
CATGATGCCGCGGT	3	LmjF11.0780;LmjF11.0760;	antisens	multiple
CATGATGCGGGGCT	3	LmjF33.2410	sens	unique
CATGATGGATCATC	3	LmjF35.0030	sens	unique
CATGATGGCTTGAG	3	LmjF19.0610	sens	unique
CATGATGTGTAGTT	3	LmjF13.0900	antisens	unique
CATGATGTTTCTTC	3	LmjF35.3900	sens	unique
CATGCAACGCGCGA	3	LmjF26.2330	sens	unique
CATGCAAGAGACCG	3	LmjF02.0310	sens	unique
CATGCAAGTCGCAC	3	LmjF34.0330	sens	unique
CATGCACACAAGAC	3	LmjF26.2000	sens	unique
CATGCACACGAACG	3	LmjF29.0130	sens	unique
CATGCACCCCAGCA	3	LmjF34.2240	sens	unique
CATGCACCCCTCAA	3	LmjF28.0460	sens	unique
CATGCACCGTAGAA	3	LmjF20.1390	sens	unique
CATGCACTCCACCT	3	LmjF34.3830	sens	unique
CATGCACTGTGACC	3	LmjF29.2460	sens	unique
CATGCAGCCAGCCG	3	LmjF15.0240	sens	unique
CATGCAGGGCCACC	3	LmjF34.3100	sens	unique
CATGCATACGGAGA	3	LmjF26.2230	sens	unique
CATGCATATAGTGT	3	LmjF21.1700	sens	unique
CATGCATCGTCCTG	3	LmjF36.6525	sens	unique
CATGCCACTGTCAT	3	LmjF24.2330	sens	unique
CATGCCCGAAAGCA	3	LmjF29.1090	antisens	unique
CATGCCCGTGCCGG	3	LmjF01.0800	sens	unique
CATGCCGAGATGAA	3	LmjF02.0650	sens	unique
CATGCCGTGTGTTA	3	LmjF32.1330	sens	unique
CATGCCTACAGCGG	3	LmjF33.1140	antisens	unique
CATGCCTACTAACT	3	LmjF28.1220	sens	unique
CATGCCTGCCGAGG	3	LmjF30.0620	sens	unique
CATGCCTTCGCGCT	3	LmjF25.0250	sens	unique
CATGCGAAGTCCGA	3	LmjF32.3600	sens	unique
CATGCGAGAAAAAA	3	LmjF26.0180	antisens	unique
CATGCGATGGACCT	3	LmjF31.2810	sens	unique
CATGCGATTTTCTG	3	LmjF04.0460	sens	unique
CATGCGCACAGTGC	3	LmjF08.1280;LmjF08.1228;	sens	multiple
CATGCGCGCAAGGA	3	LmjF29.2090	sens	unique
CATGCGCGCGAAGG	3	LmjF06.0410;LmjF06.0415;	sens	multiple
CATGCGGAGAAATC	3	LmjF23.0542	sens	unique
CATGCGGCACGAAG	3	LmjF31.0410	sens	unique
CATGCGGCGCTCTC	3	LmjF13.0900	sens	unique
CATGCGTAGATGTG	3	LmjF32.0290	sens	unique
CATGCGTATTCTTC	3	LmjF32.3990;LmjF19.1650;LmjF05.1230;	sens	multiple
CATGCGTCCGCAAG	3	LmjF10.0195	sens	unique
CATGCGTGATGGGG	3	LmjF09.0430	sens	unique
CATGCGTGCGCCGT	3	LmjF29.1610	sens	unique
CATGCGTGCTGGTG	3	LmjF36.4280	sens	unique
CATGCGTGTTTCTA	3	LmjF17.1340	sens	unique
CATGCGTTTGTTCT	3	LmjF35.0450	sens	unique
CATGCTAGATGCAC	3	LmjF23.1610	sens	unique
CATGCTAGCTCTCC	3	LmjF11.0500	sens	unique
CATGCTCCCCCAAC	3	LmjF31.0795	sens	unique
CATGCTCGTGCCTC	3	LmjF04.0810	sens	unique
CATGCTCTGAAATA	3	LmjF28.0785	sens	unique
CATGCTGAGCGTTT	3	LmjF17.0860	sens	unique
CATGCTGCTGTGTG	3	LmjF04.1010	sens	unique
CATGCTTGATCGGA	3	LmjF25.0400	sens	unique
CATGCTTTTTCTTA	3	LmjF34.0410	sens	unique
CATGGAGACGACAG	3	LmjF36.2170	sens	unique
CATGGAGAGTCGGG	3	LmjF27.1320	sens	unique
CATGGAGCCCAGCA	3	LmjF04.0080	sens	unique
CATGGAGCCGACCC	3	LmjF27.1380;LmjF27.1390;	sens	multiple
CATGGAGTATAAAC	3	LmjF27.1090	sens	unique
CATGGCAAGTAGAG	3	LmjF24.1970	sens	unique
CATGGCACGCAGTA	3	LmjF36.4410	sens	unique
CATGGCAGTCGGGA	3	LmjF30.3040	sens	unique
CATGGCCCTGCTAA	3	LmjF31.0180	sens	unique
CATGGCCGCAGGAT	3	LmjF35.2000	sens	unique
CATGGCCGGATGTC	3	LmjF30.0100	sens	unique
CATGGCGAAGTACG	3	LmjF09.0760	sens	unique
CATGGCGACTAGGG	3	LmjF27.1000	sens	unique
CATGGCGCTTTACA	3	LmjF24.0060	sens	unique
CATGGCGGATCAAC	3	LmjF17.1240	sens	unique
CATGGCGGCCGGAG	3	LmjF35.4830	sens	unique
CATGGCTATGCGTG	3	LmjF28.1010;LmjF28.1030;	antisens	multiple
CATGGCTGCCAAGG	3	LmjF01.0560	sens	unique
CATGGCTGTGCGAC	3	LmjF32.2740	sens	unique
CATGGCTTCTTGTG	3	LmjF28.1340	sens	unique
CATGGGAGGACCGA	3	LmjF33.0530	sens	unique
CATGGGCCGTGTTG	3	LmjF35.1930	sens	unique
CATGGGCCTAGTCC	3	LmjF24.1315	sens	unique
CATGGGCGACTTGG	3	LmjF31.2420	antisens	unique
CATGGGCGCCTATG	3	LmjF02.0090	sens	unique
CATGGGCGGCCTGG	3	LmjF35.2650	sens	unique
CATGGGGGGAGGGC	3	LmjF20.1240	sens	unique
CATGGGGGTACGTC	3	LmjF35.3320	sens	unique
CATGGGGTAGCGCC	3	LmjF30.0440	sens	unique
CATGGGTAAGGATC	3	LmjF35.3800;LmjF35.3790;	sens	multiple
CATGGTAGCCGTTC	3	LmjF32.3300	sens	unique
CATGGTATCTATGA	3	LmjF16.0610;LmjF16.0575;	antisens	multiple
CATGGTCGCTTGTC	3	LmjF34.3160	sens	unique
CATGGTGATTCGTG	3	LmjF36.0800	sens	unique
CATGGTGCACACGG	3	LmjF36.5210	sens	unique
CATGGTTGCCTCTC	3	LmjF25.0040	sens	unique
CATGTAAGAACAAA	3	LmjF35.3870	sens	unique
CATGTACAGTGCGT	3	LmjF24.1990	sens	unique
CATGTACATTACCA	3	LmjF28.0290	sens	unique
CATGTACCGCAGTT	3	LmjF32.0360	sens	unique
CATGTACGTCACAT	3	LmjF36.3950	sens	unique
CATGTACTGTAGCG	3	LmjF09.1530	sens	unique
CATGTAGACGTTGT	3	LmjF01.0620	sens	unique
CATGTAGCACGCAC	3	LmjF30.2890	sens	unique
CATGTAGGACAGGT	3	LmjF23.0355	sens	unique
CATGTATACTAGTT	3	LmjF33.0610	sens	unique
CATGTATGTTCAGG	3	LmjF07.0110	sens	unique
CATGTCACCTGTTT	3	LmjF35.3925	sens	unique
CATGTCATCTGTTG	3	LmjF27.0070	sens	unique
CATGTCCGAGCCGG	3	LmjF24.1550	sens	unique
CATGTCGTGTGTCA	3	LmjF24.0340	sens	unique
CATGTCTCAGCAGC	3	LmjF08.1260;LmjF08.1222;	sens	multiple
CATGTCTCCTGCGT	3	LmjF31.1080	sens	unique
CATGTCTCTCGATA	3	LmjF21.0980	sens	unique
CATGTCTGTGGGGG	3	LmjF32.0750	sens	unique
CATGTGAAGAAATT	3	LmjF31.0050	sens	unique
CATGTGACAGAAAA	3	LmjF32.1500	sens	unique
CATGTGACGCACAG	3	LmjF06.0360	sens	unique
CATGTGAGCACGTA	3	LmjF06.0140	sens	unique
CATGTGAGGAGGTC	3	LmjF24.2100	sens	unique
CATGTGATGGGGTC	3	LmjF36.5750	sens	unique
CATGTGCACCTTCT	3	LmjF30.0670;LmjF30.0690;LmjF30.0680;	antisens	multiple
CATGTGCAGTGGTC	3	LmjF35.1160	sens	unique
CATGTGCCCGCTGA	3	LmjF10.1090	sens	unique
CATGTGCCGCTGCC	3	LmjF29.0060	sens	unique
CATGTGCCTCCCGT	3	LmjF31.1140	antisens	unique
CATGTGCCTCGCCG	3	LmjF36.0600;LmjF14.1270;	sens	multiple
CATGTGCCTCTTGC	3	LmjF18.1390	sens	unique
CATGTGCGCCCGAC	3	LmjF30.1300	sens	unique
CATGTGCGCCGGAG	3	LmjF01.0640	sens	unique
CATGTGCGCGATGG	3	LmjF09.0367	sens	unique
CATGTGCGGTCTCC	3	LmjF35.4530	sens	unique
CATGTGCGTTGTCG	3	LmjF26.1110	sens	unique
CATGTGCTACCGCA	3	LmjF34.3320	sens	unique
CATGTGCTGCGAAG	3	LmjF20.0170	sens	unique
CATGTGCTGTGAGC	3	LmjF02.0320	sens	unique
CATGTGCTTTGTTC	3	LmjF32.2060	sens	unique
CATGTGGAGCAACT	3	LmjF29.1810	sens	unique
CATGTGGCTCTTTA	3	LmjF36.4640	sens	unique
CATGTGGGTCTACT	3	LmjF35.0430	sens	unique
CATGTGGGTTAACG	3	LmjF26.0690	sens	unique
CATGTGGTGATGCA	3	LmjF11.1130	sens	unique
CATGTGTAGTTGCG	3	LmjF33.2250	sens	unique
CATGTGTCTCTCCT	3	LmjF35.0780	sens	unique
CATGTGTCTGCATA	3	LmjF36.6540	sens	unique
CATGTGTGCCTGGA	3	LmjF31.0220	sens	unique
CATGTGTGTTCAGC	3	LmjF36.0390	sens	unique
CATGTGTTTCAAGC	3	LmjF24.2080	antisens	unique
CATGTTAGAAGAGG	3	LmjF36.6110	sens	unique
CATGTTAGCATATA	3	LmjF18.0870	sens	unique
CATGTTCCTTTCGG	3	LmjF13.1470	sens	unique
CATGTTCGCGGGGT	3	LmjF18.1460	sens	unique
CATGTTCTGCCACT	3	LmjF33.2440	antisens	unique
CATGTTGTGGTGTG	3	LmjF25.1680	sens	unique
CATGTTTGACGGAA	3	LmjF28.2205	antisens	unique
CATGTTTGCCCCCT	3	LmjF36.0360	sens	unique
CATGTTTGCTGCAG	3	LmjF34.0100	sens	unique
CATGAAAACGAATC	2	LmjF23.1120	sens	unique
CATGAAACGCCTCA	2	LmjF28.2850	sens	unique
CATGAAAGCCGCTG	2	LmjF15.0260	sens	unique
CATGAAAGCCTCTG	2	LmjF05.0370	sens	unique
CATGAAAGGTGACT	2	LmjF36.3960	sens	unique
CATGAAATGTGCGG	2	LmjF36.5360	antisens	unique
CATGAACAGTCACG	2	LmjF34.3180	sens	unique
CATGAACCCCAAAA	2	LmjF16.0560	sens	unique
CATGAACGGGACCC	2	LmjF22.1580	sens	unique
CATGAACGGGTCGG	2	LmjF30.0735	sens	unique
CATGAACGTGGCGC	2	LmjF20.0530	sens	unique
CATGAACTCTCCAC	2	LmjF28.2840	sens	unique
CATGAAGCAGCGAG	2	LmjF26.0330	sens	unique
CATGAAGCGAACAA	2	LmjF34.2250	sens	unique
CATGAATGCTTTCT	2	LmjF26.2620	sens	unique
CATGAATTCCATAA	2	LmjF30.3270	sens	unique
CATGACACGTTGAC	2	LmjF28.0770	sens	unique
CATGACAGTGCTGG	2	LmjF25.1530	sens	unique
CATGACCCGTCGAA	2	LmjF33.3250	sens	unique
CATGACCGATGCCC	2	LmjF32.0180	sens	unique
CATGACCGTAAAAA	2	LmjF14.1270	antisens	unique
CATGACCGTGCTCA	2	LmjF15.1190	antisens	unique
CATGACCGTGTGCC	2	LmjF30.0110	sens	unique
CATGACCTACTATT	2	LmjF36.6985	sens	unique
CATGACCTTCTTGG	2	LmjF34.3150	sens	unique
CATGACGACAAAAA	2	LmjF36.3020	antisens	unique
CATGACGACCGCAA	2	LmjF26.0580	sens	unique
CATGACGACTGTCG	2	LmjF02.0310	sens	unique
CATGACGCCCCTCC	2	LmjF28.1220	sens	unique
CATGACGCCCGCCT	2	LmjF33.0806;LmjF33.0819;LmjF33.0810;LmjF33.0812;LmjF33.0804;LmjF33.0814;LmjF33.0800;LmjF33.0792;LmjF33.0794;LmjF33.0802;LmjF33.0796;LmjF33.0798;LmjF33.0818;LmjF33.0808;LmjF33.0816;	antisens	multiple
CATGACGCCCTAGC	2	LmjF29.2280	sens	unique
CATGACGGAGAGGA	2	LmjF22.0690;LmjF22.0850;	sens	multiple
CATGACGGAGCAAC	2	LmjF36.1595	sens	unique
CATGACGGCGTGGG	2	LmjF20.1470	sens	unique
CATGACGTCAGATC	2	LmjF12.0530	sens	unique
CATGACGTGACACG	2	LmjF35.1950	sens	unique
CATGACGTGCCGGC	2	LmjF23.0800	sens	unique
CATGACTATGCGGC	2	LmjF11.0760	antisens	unique
CATGACTCGGGCTT	2	LmjF26.0620	sens	unique
CATGACTGATGTGT	2	LmjF25.1150	sens	unique
CATGACTGCCGTCC	2	LmjF31.1600	sens	unique
CATGAGACCCACTT	2	LmjF35.1355	sens	unique
CATGAGAGGAGGCT	2	LmjF11.0320	sens	unique
CATGAGCAAGTAAC	2	LmjF05.0340	sens	unique
CATGAGCAGCTTGA	2	LmjF34.0860	sens	unique
CATGAGCCACGCCG	2	LmjF34.4010	sens	unique
CATGAGCGCAGCGA	2	LmjF31.2785	sens	unique
CATGAGCGGATCTA	2	LmjF25.0350	sens	unique
CATGAGCGGGGGAA	2	LmjF34.2720	sens	unique
CATGAGCGGTCTCA	2	LmjF09.1490	antisens	unique
CATGAGCGTGACAG	2	LmjF29.0020	sens	unique
CATGAGGATGATCC	2	LmjF34.0495	sens	unique
CATGAGGCAGTTGC	2	LmjF02.0550	sens	unique
CATGAGGCCGAATA	2	LmjF35.3470	antisens	unique
CATGAGGGACTCCC	2	LmjF30.2540	sens	unique
CATGAGGGCGGGTC	2	LmjF27.1830	sens	unique
CATGAGGGGCTGAC	2	LmjF31.0470	sens	unique
CATGAGGGTGCACT	2	LmjF36.1840	sens	unique
CATGAGGTTCGAGG	2	LmjF17.0150	antisens	unique
CATGAGTATGACGC	2	LmjF22.0790	sens	unique
CATGAGTCCGGGCG	2	LmjF17.0710	sens	unique
CATGAGTCGGCCCG	2	LmjF09.0170;LmjF09.0164;LmjF09.0152;LmjF09.0160;LmjF09.0172;LmjF09.0156;	antisens	multiple
CATGAGTGCAAAAT	2	LmjF36.6345	sens	unique
CATGAGTGGAAGAA	2	LmjF25.1660	sens	unique
CATGAGTGTGCACT	2	LmjF30.0430	sens	unique
CATGATACGCGCGT	2	LmjF21.0055	sens	unique
CATGATACGCGTTG	2	LmjF17.1290	sens	unique
CATGATCACACACG	2	LmjF33.0890	sens	unique
CATGATCACATCGA	2	LmjF36.6920	sens	unique
CATGATCAGACTGT	2	LmjF26.1850	sens	unique
CATGATCATCAGAG	2	LmjF13.0590	sens	unique
CATGATCGCTATGA	2	LmjF09.0960	sens	unique
CATGATGAGCTGCT	2	LmjF25.1830	antisens	unique
CATGATGATCGGCG	2	LmjF30.1590	sens	unique
CATGATGCCCAGAT	2	LmjF33.1820	sens	unique
CATGATGCCGTCCT	2	LmjF33.2880	sens	unique
CATGATGCCTGGGG	2	LmjF33.3230	antisens	unique
CATGATGCGGACGA	2	LmjF22.1010	sens	unique
CATGATGGCAGAGA	2	LmjF33.1830	sens	unique
CATGATGGGGCGCC	2	LmjF36.6070	sens	unique
CATGATGGGGCGTG	2	LmjF34.4030	sens	unique
CATGATGTGCCTGG	2	LmjF36.5680	sens	unique
CATGATGTGGGAGA	2	LmjF36.5010;LmjF36.5120;	sens	multiple
CATGATTCGAGAAA	2	LmjF24.2210	antisens	unique
CATGATTGCATCTT	2	LmjF13.0490	sens	unique
CATGCAAAATACGG	2	LmjF28.0785	antisens	unique
CATGCAACAGATGG	2	LmjF24.2050	sens	unique
CATGCAACAGGTCC	2	LmjF10.0240	sens	unique
CATGCAACAGTGAG	2	LmjF17.0030	antisens	unique
CATGCAACGAAGCG	2	LmjF31.1010	sens	unique
CATGCAACGTCACC	2	LmjF23.0670	sens	unique
CATGCAACTGGTAG	2	LmjF20.0500	sens	unique
CATGCAACTGTTCT	2	LmjF36.3040	sens	unique
CATGCAAGCGCGCG	2	LmjF17.1230	sens	unique
CATGCAAGCGGGGG	2	LmjF35.3600	sens	unique
CATGCAATGCGAGC	2	LmjF36.1190	antisens	unique
CATGCACAACGGCT	2	LmjF22.0370	sens	unique
CATGCACACTGATC	2	LmjF30.3660	antisens	unique
CATGCACCACTTTC	2	LmjF31.1720	sens	unique
CATGCACCGATACT	2	LmjF35.4470	antisens	unique
CATGCACCTGCTTT	2	LmjF35.2150	sens	unique
CATGCACCTGTGGT	2	LmjF34.3780	sens	unique
CATGCACGCCCTGG	2	LmjF15.0900	sens	unique
CATGCACGCCTCTG	2	LmjF36.4150	sens	unique
CATGCACGCGCTAG	2	LmjF34.2920	antisens	unique
CATGCACGTGCGTA	2	LmjF31.2180	antisens	unique
CATGCACTGGTCAT	2	LmjF29.2710	sens	unique
CATGCACTTTACTG	2	LmjF13.1560	sens	unique
CATGCAGAAAAGAG	2	LmjF11.1310	sens	unique
CATGCAGACAAAAA	2	LmjF29.2360	antisens	unique
CATGCAGACCAGCA	2	LmjF28.0860	antisens	unique
CATGCAGACGATCA	2	LmjF05.0320	sens	unique
CATGCAGAGCGGTC	2	LmjF15.0790	sens	unique
CATGCAGCAAAACC	2	LmjF27.1020	sens	unique
CATGCAGCAGCGAA	2	LmjF11.0100	sens	unique
CATGCAGCTACGCG	2	LmjF13.0540	antisens	unique
CATGCATACATCCC	2	LmjF32.0910	sens	unique
CATGCATCCGTTCA	2	LmjF18.1310	sens	unique
CATGCATCGACCTG	2	LmjF29.1980	sens	unique
CATGCCAAACCCCA	2	LmjF34.0310	sens	unique
CATGCCAAACCTCA	2	LmjF31.3160	antisens	unique
CATGCCAAGTGCGT	2	LmjF35.5090	sens	unique
CATGCCACGACGCA	2	LmjF27.1420	sens	unique
CATGCCAGATGGTG	2	LmjF34.3700	sens	unique
CATGCCAGCCAAGT	2	LmjF33.0660	sens	unique
CATGCCAGGAGTAC	2	LmjF36.4970	sens	unique
CATGCCAGGATGGG	2	LmjF29.0900	sens	unique
CATGCCATAACAGA	2	LmjF26.1910	sens	unique
CATGCCCAAACCGT	2	LmjF35.2400	antisens	unique
CATGCCCATACGAG	2	LmjF25.1990	sens	unique
CATGCCCATTCCTG	2	LmjF35.2940	sens	unique
CATGCCCGTCGCTG	2	LmjF32.0670	antisens	unique
CATGCCCGTGCTTC	2	LmjF33.2000	sens	unique
CATGCCGAGAACGC	2	LmjF06.0370	sens	unique
CATGCCGCGGCCGT	2	LmjF30.3260	antisens	unique
CATGCCGCGTGGAT	2	LmjF05.0290	sens	unique
CATGCCGGCAGTTT	2	LmjF30.1600	sens	unique
CATGCCGGGGTCGA	2	LmjF35.5200;	sens	multiple
CATGCCGTACGACT	2	LmjF18.0690	sens	unique
CATGCCGTCGCGGA	2	LmjF25.0200	sens	unique
CATGCCGTGCGCAG	2	LmjF25.1170	antisens	unique
CATGCCGTGTGTGA	2	LmjF05.0780	sens	unique
CATGCCGTTGCCTC	2	LmjF24.2020	sens	unique
CATGCCTAACGCGT	2	LmjF31.2610	sens	unique
CATGCCTCAGGCAC	2	LmjF24.0620	sens	unique
CATGCCTCTCTGTG	2	LmjF22.1440	sens	unique
CATGCCTGTCATCC	2	LmjF36.3380	sens	unique
CATGCCTTACGATG	2	LmjF32.3760	sens	unique
CATGCCTTTTATCG	2	LmjF36.6210	sens	unique
CATGCGAAACGACA	2	LmjF14.0520	sens	unique
CATGCGAACACGAC	2	LmjF29.0600	sens	unique
CATGCGACCAAATC	2	LmjF30.3460	sens	unique
CATGCGAGCCCTTC	2	LmjF25.0370	sens	unique
CATGCGAGTGGGTG	2	LmjF27.2010	sens	unique
CATGCGATGCAGAA	2	LmjF09.1350	sens	unique
CATGCGATGCAGGT	2	LmjF32.2690	sens	unique
CATGCGATGCCGTT	2	LmjF34.3420	antisens	unique
CATGCGATGTGCGG	2	LmjF06.1160	sens	unique
CATGCGCACGCCGA	2	LmjF21.0260	sens	unique
CATGCGCAGGTCTT	2	LmjF25.1010	sens	unique
CATGCGCCGTTTAT	2	LmjF06.0630	sens	unique
CATGCGCGAATAGG	2	LmjF31.2850	sens	unique
CATGCGCGCACAAA	2	LmjF32.3250	antisens	unique
CATGCGCGCGATAG	2	LmjF06.0180	antisens	unique
CATGCGCGCGGACA	2	LmjF26.0800	sens	unique
CATGCGCGCTTAGA	2	LmjF21.1569	sens	unique
CATGCGCGGCTTTT	2	LmjF35.2930	sens	unique
CATGCGCGGTCGCG	2	LmjF03.0600	sens	unique
CATGCGCGTCGACG	2	LmjF26.1100	sens	unique
CATGCGCGTGGCGC	2	LmjF26.0240	sens	unique
CATGCGCGTGTTTC	2	LmjF21.1550	antisens	unique
CATGCGCTAGCGTA	2	LmjF17.0815	sens	unique
CATGCGCTAGGACC	2	LmjF32.1030	sens	unique
CATGCGCTCTCGTC	2	LmjF34.0540	sens	unique
CATGCGCTGTATCT	2	LmjF26.0560	sens	unique
CATGCGCTTGCCAG	2	LmjF16.0750	antisens	unique
CATGCGGAGATCTT	2	LmjF33.1355	sens	unique
CATGCGGAGCACCG	2	LmjF36.4720	sens	unique
CATGCGGATGAGGG	2	LmjF33.3090	sens	unique
CATGCGGATGCCGC	2	LmjF11.1110;LmjF11.1130;	antisens	multiple
CATGCGGGAGGGGG	2	LmjF01.0410	sens	unique
CATGCGGGTGCGGT	2	LmjF12.0190	sens	unique
CATGCGGTGGCCGA	2	LmjF07.0500;LmjF07.0510;	sens	multiple
CATGCGGTGGTACG	2	LmjF07.0320	sens	unique
CATGCGTAGAGGCT	2	LmjF23.1715	sens	unique
CATGCGTAGCACAA	2	LmjF16.0550	sens	unique
CATGCGTCCCTAGT	2	LmjF21.1070;LmjF21.1060;	antisens	multiple
CATGCGTCCGTGAG	2	LmjF24.1630	antisens	unique
CATGCGTCCTGACT	2	LmjF09.1240	sens	unique
CATGCGTCTTTCTT	2	LmjF22.0240	antisens	unique
CATGCGTGAGGATG	2	LmjF23.0170	sens	unique
CATGCGTGGCGACG	2	LmjF29.2210	sens	unique
CATGCGTGTCCCCT	2	LmjF06.1080	sens	unique
CATGCGTGTGTCTT	2	LmjF29.0040	sens	unique
CATGCTAAAAGGGT	2	LmjF11.0040	antisens	unique
CATGCTACCCCTTT	2	LmjF10.0990	sens	unique
CATGCTAGCCCTGC	2	LmjF29.2640	sens	unique
CATGCTCACAGACT	2	LmjF35.3550	sens	unique
CATGCTCAGCAGGC	2	LmjF29.0120	sens	unique
CATGCTCCCCCCGC	2	LmjF11.0960	sens	unique
CATGCTCCCGCAAG	2	LmjF34.1350	sens	unique
CATGCTCGAGCGGC	2	LmjF35.2240	antisens	unique
CATGCTCGCAGCCT	2	LmjF28.0950	antisens	unique
CATGCTCGGGCATC	2	LmjF26.0310	sens	unique
CATGCTCTCACTGC	2	LmjF05.0170	sens	unique
CATGCTGACTCAAC	2	LmjF30.1970	sens	unique
CATGCTGCCTAGTG	2	LmjF33.2640	sens	unique
CATGCTGCGTCTAC	2	LmjF36.4040	sens	unique
CATGCTGTCGTCAG	2	LmjF36.2500	sens	unique
CATGCTGTGGAATC	2	LmjF01.0090	sens	unique
CATGCTGTTCTCTC	2	LmjF32.3050	sens	unique
CATGCTGTTTCCCG	2	LmjF08.1100	sens	unique
CATGCTTACTTGCC	2	LmjF17.0083;LmjF17.0084;LmjF17.0082;LmjF17.0081;LmjF17.0085;LmjF17.0086;	antisens	multiple
CATGCTTCGATGTA	2	LmjF27.1945	sens	unique
CATGCTTCGGCGTC	2	LmjF32.3330	sens	unique
CATGCTTGATAAGC	2	LmjF20.1160	antisens	unique
CATGCTTGCCGGTC	2	LmjF21.0330	sens	unique
CATGCTTGTGCCTC	2	LmjF07.0390	sens	unique
CATGCTTTACTGTA	2	LmjF04.0800	sens	unique
CATGCTTTTCTGCT	2	LmjF04.1100	sens	unique
CATGGAAACCGAGG	2	LmjF18.0980	sens	unique
CATGGAAAGCACGC	2	LmjF24.0870	sens	unique
CATGGAACCGAGGA	2	LmjF10.0300	sens	unique
CATGGAATGAGGGG	2	LmjF08.0050	antisens	unique
CATGGAATGGCTGG	2	LmjF18.0060	sens	unique
CATGGACAAGCAGC	2	LmjF31.2020;LmjF31.1890;	sens	multiple
CATGGACCAAAAAA	2	LmjF32.1010	sens	unique
CATGGACCTTCGCC	2	LmjF19.0650	sens	unique
CATGGACGCATTTT	2	LmjF27.1070	sens	unique
CATGGACGGCGGAT	2	LmjF27.0460	sens	unique
CATGGACGTAGAAG	2	LmjF22.0300	sens	unique
CATGGACTACGGCT	2	LmjF12.1305	sens	unique
CATGGACTCTGTTA	2	LmjF24.1500	sens	unique
CATGGACTGTCCGC	2	LmjF31.3105	sens	unique
CATGGAGAAGTACT	2	LmjF25.1645	sens	unique
CATGGAGCAACGCA	2	LmjF07.0480	sens	unique
CATGGAGCGCGAGT	2	LmjF20.0440	sens	unique
CATGGAGGCAACTA	2	LmjF30.0310	antisens	unique
CATGGAGGCACTAA	2	LmjF20.1520	sens	unique
CATGGAGGGGTGGG	2	LmjF24.2280	sens	unique
CATGGATGCAGCCA	2	LmjF35.2230	sens	unique
CATGGATGGCAGCG	2	LmjF35.3390	sens	unique
CATGGCACCAAATC	2	LmjF35.4520	sens	unique
CATGGCACGTAACG	2	LmjF31.0110	sens	unique
CATGGCAGCTCCCC	2	LmjF11.0980	sens	unique
CATGGCAGCTGTGC	2	LmjF04.1190	sens	unique
CATGGCCCACATCC	2	LmjF08.0060	sens	unique
CATGGCCCCCAGCC	2	LmjF22.0300	sens	unique
CATGGCCGCAATCC	2	LmjF16.0690	sens	unique
CATGGCCGCACCGG	2	LmjF34.3650;LmjF16.0460;	sens	multiple
CATGGCCGTCCGAG	2	LmjF16.1180	sens	unique
CATGGCCTACACCC	2	LmjF17.0790	sens	unique
CATGGCCTATATCC	2	LmjF27.1540	sens	unique
CATGGCCTCTGTGC	2	LmjF27.2190	sens	unique
CATGGCGCAGGCTC	2	LmjF25.0800	sens	unique
CATGGCGCATTGCG	2	LmjF13.1000	sens	unique
CATGGCGCTCTTGT	2	LmjF09.0450	sens	unique
CATGGCGGACACGG	2	LmjF31.1030	sens	unique
CATGGCGGAGAGAT	2	LmjF01.0180	antisens	unique
CATGGCGGCTCCTC	2	LmjF27.1150	sens	unique
CATGGCGGGGCTTG	2	LmjF04.0370	sens	unique
CATGGCGGTCACGG	2	LmjF35.0440	sens	unique
CATGGCGGTTATGC	2	LmjF15.0230	sens	unique
CATGGCGTACCCTT	2	LmjF34.4180	sens	unique
CATGGCGTCGATCC	2	LmjF08.0920	sens	unique
CATGGCGTCGCAAA	2	LmjF36.5810	sens	unique
CATGGCGTGCGAGC	2	LmjF15.1550	sens	unique
CATGGCGTTCTTGC	2	LmjF29.0450	sens	unique
CATGGCGTTGACCG	2	LmjF25.0190	sens	unique
CATGGCTCTTCCTT	2	LmjF02.0330	sens	unique
CATGGCTGACGTAC	2	LmjF20.0070	sens	unique
CATGGCTGCCCTGC	2	LmjF34.0820	antisens	unique
CATGGCTGCTACAG	2	LmjF32.1550	sens	unique
CATGGCTGCTGGGT	2	LmjF09.0930;LmjF09.0910;LmjF09.0920;	antisens	multiple
CATGGCTGGCAGCA	2	LmjF26.2190	sens	unique
CATGGCTGGCTGGT	2	LmjF15.1080;LmjF15.1040;LmjF15.1160;LmjF15.1140;LmjF15.1120;LmjF15.1100;LmjF15.1060;	antisens	multiple
CATGGCTGGTGTTT	2	LmjF19.0130	sens	unique
CATGGCTGTATCTC	2	LmjF26.2220	sens	unique
CATGGCTGTCGCTT	2	LmjF26.2150	sens	unique
CATGGCTGTCTCGC	2	LmjF31.2640	sens	unique
CATGGCTTCAGGAA	2	LmjF24.0280	antisens	unique
CATGGGAAGAGGCC	2	LmjF36.5470	sens	unique
CATGGGAAGCGAAA	2	LmjF31.1930	sens	unique
CATGGGAAGGCGGC	2	LmjF26.0470	sens	unique
CATGGGACGCCCAC	2	LmjF27.2070	sens	unique
CATGGGACGTACAG	2	LmjF32.1570	sens	unique
CATGGGAGGGGGAC	2	LmjF25.0305	sens	unique
CATGGGATCAGAAA	2	LmjF33.2390	sens	unique
CATGGGCAAATGGG	2	LmjF35.3290	antisens	unique
CATGGGCAGCGCCT	2	LmjF16.0880	sens	unique
CATGGGCAGGTGTA	2	LmjF05.1180	sens	unique
CATGGGCCGAGTGT	2	LmjF25.2300	sens	unique
CATGGGCGAACAGT	2	LmjF29.1160	sens	unique
CATGGGCGAAGTGT	2	LmjF32.0750	antisens	unique
CATGGGCGCCACTA	2	LmjF36.0160	sens	unique
CATGGGCGCCAGAA	2	LmjF28.1820	antisens	unique
CATGGGCGCTTTAG	2	LmjF25.1920	sens	unique
CATGGGCGTTCCCC	2	LmjF36.0690	sens	unique
CATGGGCTAACCGA	2	LmjF23.0490	sens	unique
CATGGGCTGCGGTA	2	LmjF13.0450	antisens	unique
CATGGGGAGAAGGC	2	LmjF33.0115	sens	unique
CATGGGGATAGGCA	2	LmjF26.2120	sens	unique
CATGGGGCACACCG	2	LmjF34.3010	sens	unique
CATGGGGGAGTCTC	2	LmjF36.5470	sens	unique
CATGGGGGTTGCGG	2	LmjF21.1050	sens	unique
CATGGGGTCGAATT	2	LmjF06.0100	sens	unique
CATGGGGTCGCCAG	2	LmjF31.2540;LmjF31.2530;	sens	multiple
CATGGGGTGCGTTG	2	LmjF04.0580	sens	unique
CATGGGTGCTGGCG	2	LmjF20.1350	sens	unique
CATGGGTTTGCCTT	2	LmjF34.4100	sens	unique
CATGGTAAACGAAA	2	LmjF34.0030	sens	unique
CATGGTCAAATGAC	2	LmjF36.4230	sens	unique
CATGGTCGACCGTC	2	LmjF12.0100	sens	unique
CATGGTCGCCCTCT	2	LmjF24.2220	sens	unique
CATGGTCGCTCTGC	2	LmjF24.1125	sens	unique
CATGGTCGGCGTGT	2	LmjF24.2140	sens	unique
CATGGTGAGGGTGT	2	LmjF07.0420	sens	unique
CATGGTGCGCCCGT	2	LmjF35.0390	sens	unique
CATGGTGCTGTTTC	2	LmjF30.0230	sens	unique
CATGGTGGGAGATC	2	LmjF28.0040	sens	unique
CATGGTGTAGAGGA	2	LmjF22.0110	sens	unique
CATGGTGTCAGCGT	2	LmjF34.0740	sens	unique
CATGGTGTTTTCCG	2	LmjF31.3145	sens	unique
CATGGTTACGGCCG	2	LmjF18.1670	antisens	unique
CATGGTTGAAGAGG	2	LmjF34.0410	antisens	unique
CATGGTTGTCGATG	2	LmjF32.2220	sens	unique
CATGGTTTATCGTG	2	LmjF31.2290	sens	unique
CATGTAAAGTTGCG	2	LmjF28.2560	antisens	unique
CATGTAACACCCCA	2	LmjF07.0300	sens	unique
CATGTAAGCGGTGT	2	LmjF28.0490	sens	unique
CATGTAATACTAGT	2	LmjF35.3530	sens	unique
CATGTAATCGCGTA	2	LmjF06.0170	sens	unique
CATGTACAAGAGCG	2	LmjF36.2010	sens	unique
CATGTACAATCATC	2	LmjF30.2850	sens	unique
CATGTACACGAAAA	2	LmjF19.1150	antisens	unique
CATGTACACTACAG	2	LmjF32.0660	sens	unique
CATGTACACTATGC	2	LmjF33.0140	sens	unique
CATGTACACTCTGT	2	LmjF08.0160	sens	unique
CATGTACACTGTCG	2	LmjF34.2880;LmjF34.2870;LmjF34.2890;LmjF34.2900;LmjF32.3130;	sens	multiple
CATGTACACTTCGC	2	LmjF28.0260	sens	unique
CATGTACAGGCTTT	2	LmjF21.0530	sens	unique
CATGTACATATGCT	2	LmjF11.0310	sens	unique
CATGTACCATACCC	2	LmjF25.1460	sens	unique
CATGTACGCACCGT	2	LmjF12.0070	sens	unique
CATGTACGCATAGA	2	LmjF22.1090	sens	unique
CATGTACGGGACAC	2	LmjF32.0310	sens	unique
CATGTACGTCTCCT	2	LmjF36.4490	sens	unique
CATGTACTTTGTAT	2	LmjF14.0620	sens	unique
CATGTAGAGGCACA	2	LmjF23.1610	antisens	unique
CATGTAGCGAGCGC	2	LmjF35.3270	antisens	unique
CATGTAGCGCAAGA	2	LmjF27.2150	antisens	unique
CATGTAGGGCGTTC	2	LmjF33.2210	sens	unique
CATGTATACGCGTC	2	LmjF01.0650	sens	unique
CATGTATAGCATCA	2	LmjF36.4910	sens	unique
CATGTATAGGTTGC	2	LmjF15.0250	sens	unique
CATGTATCCGCATC	2	LmjF33.1170	sens	unique
CATGTATCCGTGCT	2	LmjF36.5270	sens	unique
CATGTATGAGAAAA	2	LmjF31.3140	sens	unique
CATGTATGCGATTC	2	LmjF06.0690	sens	unique
CATGTATGCGGCGA	2	LmjF36.0180;LmjF36.0190;	sens	multiple
CATGTATGCTAGAC	2	LmjF07.0320	sens	unique
CATGTATTGATCAC	2	LmjF32.0580	sens	unique
CATGTCACGGGAAG	2	LmjF11.0890	sens	unique
CATGTCACTCGTGC	2	LmjF25.1315	sens	unique
CATGTCAGGCTGTC	2	LmjF29.0320	sens	unique
CATGTCAGTCGGTC	2	LmjF23.0570	sens	unique
CATGTCAGTGGAAC	2	LmjF34.2890;LmjF34.2880;LmjF34.2870;	sens	multiple
CATGTCAGTGGGCG	2	LmjF21.1550	sens	unique
CATGTCATTTCTCT	2	LmjF35.0630	sens	unique
CATGTCCAGTGGGA	2	LmjF35.5100	sens	unique
CATGTCCGCACTTG	2	LmjF05.0960	antisens	unique
CATGTCCGCCATCC	2	LmjF35.2120	sens	unique
CATGTCCGCTGAGG	2	LmjF29.1370	antisens	unique
CATGTCCTGAGACA	2	LmjF09.0710	sens	unique
CATGTCGAAACGTA	2	LmjF04.0690	sens	unique
CATGTCGACTACTT	2	LmjF36.3270	sens	unique
CATGTCGATAAAAA	2	LmjF35.0690	antisens	unique
CATGTCGATGTGGG	2	LmjF36.1440	sens	unique
CATGTCGCACTCTG	2	LmjF11.1110;LmjF11.1130;	sens	multiple
CATGTCGCCCCAGA	2	LmjF25.0410	sens	unique
CATGTCGCTGAAGC	2	LmjF36.3110	sens	unique
CATGTCGGATAGGC	2	LmjF16.0160	sens	unique
CATGTCGTCGTCTG	2	LmjF15.0370;LmjF15.0380;	antisens	multiple
CATGTCGTGAAGGG	2	LmjF15.0540	sens	unique
CATGTCTATGCGCC	2	LmjF16.0650	sens	unique
CATGTCTCGCCCAG	2	LmjF31.1060	antisens	unique
CATGTCTCTCGGGT	2	LmjF29.0540	sens	unique
CATGTCTCTGCCAG	2	LmjF32.2460	sens	unique
CATGTCTGAGCAAG	2	LmjF35.1980	sens	unique
CATGTCTGCCGGAA	2	LmjF36.3350	antisens	unique
CATGTCTGGTGTTC	2	LmjF20.0490	sens	unique
CATGTCTGTCTCGG	2	LmjF05.1140	sens	unique
CATGTCTTCTGTTT	2	LmjF35.1690	sens	unique
CATGTCTTTGTTTT	2	LmjF28.1870	sens	unique
CATGTGAACCAACG	2	LmjF34.2870;LmjF34.2880;LmjF34.2890;	sens	multiple
CATGTGAAGACTTT	2	LmjF36.1230	sens	unique
CATGTGAAGTAGGC	2	LmjF29.2070	antisens	unique
CATGTGACATTGCT	2	LmjF28.1710	sens	unique
CATGTGATCTTCCG	2	LmjF36.0070	sens	unique
CATGTGATGCCCTT	2	LmjF32.1350	sens	unique
CATGTGATGTACTC	2	LmjF09.0800	sens	unique
CATGTGCAAGGCTA	2	LmjF35.3260	sens	unique
CATGTGCACGAGCA	2	LmjF29.1220	antisens	unique
CATGTGCAGAGGTG	2	LmjF14.0430	sens	unique
CATGTGCATATGAA	2	LmjF07.0070	sens	unique
CATGTGCCGATATA	2	LmjF01.0510	sens	unique
CATGTGCGACTGGC	2	LmjF10.1130	sens	unique
CATGTGCGAGAGTC	2	LmjF34.4170	sens	unique
CATGTGCGCCGTCT	2	LmjF13.0570	antisens	unique
CATGTGCGGAGGGC	2	LmjF26.2040	sens	unique
CATGTGCGGGCGGC	2	LmjF08.0240	sens	unique
CATGTGCGTAGCTC	2	LmjF06.0520	sens	unique
CATGTGCTGAGAAG	2	LmjF26.0880	sens	unique
CATGTGCTGTCGTC	2	LmjF29.1020	sens	unique
CATGTGCTTGCGGA	2	LmjF28.2940	sens	unique
CATGTGGAGTTGCG	2	LmjF36.5060	sens	unique
CATGTGGATACACG	2	LmjF26.0240	sens	unique
CATGTGGCACACGT	2	LmjF11.0470	sens	unique
CATGTGGCCACAGA	2	LmjF22.1480	sens	unique
CATGTGGCGGTATT	2	LmjF28.0990	antisens	unique
CATGTGGCGTGCGG	2	LmjF29.1210	sens	unique
CATGTGGGGCGTGT	2	LmjF33.0796;LmjF33.0798;LmjF33.0792;LmjF33.0804;LmjF33.0810;LmjF33.0808;LmjF33.0816;LmjF33.0812;LmjF33.0802;LmjF33.0818;LmjF33.0800;LmjF33.0819;LmjF33.0806;LmjF33.0794;LmjF33.0814;	sens	multiple
CATGTGGTGGTTCC	2	LmjF32.3980	sens	unique
CATGTGGTGTAGTG	2	LmjF24.0990	sens	unique
CATGTGGTGTCTAC	2	LmjF32.0410	sens	unique
CATGTGTACCTGTG	2	LmjF05.1010	sens	unique
CATGTGTACGTGCG	2	LmjF35.4140	sens	unique
CATGTGTATTTCGT	2	LmjF35.1320	sens	unique
CATGTGTCCACCGC	2	LmjF24.1650	sens	unique
CATGTGTCCCCGCC	2	LmjF36.0600	sens	unique
CATGTGTCCGAACC	2	LmjF24.0140	sens	unique
CATGTGTCGTTGCC	2	LmjF34.3450	sens	unique
CATGTGTCTCCCAG	2	LmjF27.2180	sens	unique
CATGTGTCTGAGTC	2	LmjF32.2320	sens	unique
CATGTGTGCAATTC	2	LmjF29.1480	antisens	unique
CATGTGTGCACTGG	2	LmjF28.0920	sens	unique
CATGTGTGCCGGCG	2	LmjF03.0580	sens	unique
CATGTGTGCTCGCT	2	LmjF15.0170	sens	unique
CATGTGTGCTCTTA	2	LmjF35.1540	sens	unique
CATGTGTGGTTGTG	2	LmjF21.0940	sens	unique
CATGTGTGTCCAGC	2	LmjF36.5595	sens	unique
CATGTGTGTGGTGT	2	LmjF25.0610	antisens	unique
CATGTGTGTTGTCA	2	LmjF29.0770	sens	unique
CATGTGTTAGGCCC	2	LmjF34.4110	sens	unique
CATGTGTTTCGCTG	2	LmjF33.0440	sens	unique
CATGTTAAGCAATG	2	LmjF26.2200	sens	unique
CATGTTACAGGAGG	2	LmjF19.0320	sens	unique
CATGTTATCTGTTT	2	LmjF36.3070	sens	unique
CATGTTCAACTCTT	2	LmjF08.0080	sens	unique
CATGTTCACGGAGG	2	LmjF27.0440	sens	unique
CATGTTCAGCCAAA	2	LmjF03.0210	sens	unique
CATGTTCCCGCACG	2	LmjF33.2010	sens	unique
CATGTTCCGTCTTC	2	LmjF19.0510	sens	unique
CATGTTCGCAAGCA	2	LmjF35.3290;LmjF35.3280;	antisens	multiple
CATGTTCGTCCCTG	2	LmjF22.0510	sens	unique
CATGTTCTGCGTTT	2	LmjF06.0410	antisens	unique
CATGTTCTTGAACC	2	LmjF36.3675	sens	unique
CATGTTGACCCGCA	2	LmjF36.4750	antisens	unique
CATGTTGACTGAGG	2	LmjF24.2190	sens	unique
CATGTTGAGCCGCG	2	LmjF11.0070	sens	unique
CATGTTGCCTTCTA	2	LmjF17.0880	sens	unique
CATGTTGCTTCGTA	2	LmjF24.0940	sens	unique
CATGTTGCTTGTGT	2	LmjF26.1890	sens	unique
CATGTTGGCGGTTT	2	LmjF32.2330	sens	unique
CATGTTGGGGTGTG	2	LmjF16.0460	antisens	unique
CATGTTGTATTGCA	2	LmjF34.3120	sens	unique
CATGTTGTTCGAGC	2	LmjF16.0660	sens	unique
CATGTTGTTGTGCC	2	LmjF36.1650	sens	unique
CATGTTTCCGATGT	2	LmjF20.1520	sens	unique
CATGTTTGCACCTC	2	LmjF08.1222;LmjF08.1260;	sens	multiple
CATGTTTGCTCACA	2	LmjF05.0020	sens	unique
CATGTTTGGTGTGC	2	LmjF23.0320	sens	unique
CATGTTTGTTGTGC	2	LmjF31.0160	sens	unique
CATGTTTTCCTGCT	2	LmjF21.0560	sens	unique
CATGTTTTGTCTTT	2	LmjF33.2040	sens	unique
